# Supplementary material for: New Coleoptera records from New Brunswick, Canada: Gyrinidae, Carabidae, and Dytiscidae
Source: Zookeys. 2012 Apr 4;(179):1–10. doi: 10.3897/zookeys.179.2582 (PMC3337048; doi:10.3897/zookeys.179.2582)
Supplement: XML Treatment for Dineutus assimilis [file zookeys.179.2582-treatment1.xml]

<!DOCTYPE tp:taxon-treatment
  PUBLIC "-//TaxonX//DTD Taxonomic Treatment Publishing DTD v0 20100105//EN" "tax-treatment-NSO.dtd">
<tp:taxon-treatment xmlns:tp="http://www.plazi.org/taxpub"><tp:treatment-meta><mixed-citation publication-type="journal"><person-group><name><surname>Webster</surname><given-names>Reginald P.</given-names></name><name><surname>DeMerchant</surname><given-names>Ian</given-names></name></person-group><article-title>New Coleoptera records from New Brunswick, Canada: Gyrinidae, Carabidae, and Dytiscidae</article-title><source>Zookeys</source><day>4</day><month>4</month><year>2012</year><volume>2012</volume><issue>179</issue><fpage>1</fpage><lpage>10</lpage><pub-id pub-id-type="doi">10.3897/zookeys.179.2582</pub-id></mixed-citation></tp:treatment-meta><tp:nomenclature><tp:taxon-name>
                            <tp:taxon-name-part taxon-name-part-type="genus">Dineutus</tp:taxon-name-part>
                            <tp:taxon-name-part taxon-name-part-type="species">assimilis</tp:taxon-name-part>
                        <object-id xmlns:xlink="http://www.w3.org/1999/xlink" xlink:type="simple">http://species-id.net/wiki/Dineutus_assimilis</object-id>
								</tp:taxon-name><tp:taxon-authority>Kirby, 1837</tp:taxon-authority><xref ref-type="fig" rid="F1">Map 1</xref></tp:nomenclature><tp:treatment-sec sec-type="Material examined"><title>Material examined.</title><p><bold>New Brunswick, Carleton Co.</bold>, Juniper Station in the Juniper Barren, <named-content xmlns:xlink="http://www.w3.org/1999/xlink" content-type="dwc:verbatimCoordinates" xlink:type="simple">46.5538°N, 67.1840°W</named-content>, 21.VI.2005, R. P. Webster, black spruce / tamarack bog, margin of pond (2, RWC). <bold>Gloucester Co.</bold>, off Hwy 8 near Allardville, <!--PageBreak--><named-content xmlns:xlink="http://www.w3.org/1999/xlink" content-type="dwc:verbatimCoordinates" xlink:type="simple">47.4303°N, 65.5163°W</named-content>, 25.VI.2005, R. P. Webster, black spruce bog, on margin of small shallow pond with emergent grasses (1, RWC). <bold>Queens Co.</bold>, <italic>ca</italic>. 3.5 km W of Lower Gagetown, <named-content xmlns:xlink="http://www.w3.org/1999/xlink" content-type="dwc:verbatimCoordinates" xlink:type="simple">45.7497°N, 66.1846°W</named-content>, 13.V.2008, R. P. Webster, old red oak and red maple forest, in small pond (1, RWC); Cranberry Lake P.N.A. [Protected Natural Area], <named-content xmlns:xlink="http://www.w3.org/1999/xlink" content-type="dwc:verbatimCoordinates" xlink:type="simple">46.1125°N, 65.6075°W</named-content>, 28.VII.2009, R. Webster &amp; M.-A. Giguère, old red oak forest, u.v. light (1, AFC). <bold>York Co.</bold>, Canterbury, Browns Mtn. Fen complex, <named-content xmlns:xlink="http://www.w3.org/1999/xlink" content-type="dwc:verbatimCoordinates" xlink:type="simple">45.8841°N, 67.6428°W</named-content>, 8.VI.2004, D. Sabine &amp; R. Webster, sedge marsh in small pond (1, RWC); Charters Settlement, <named-content xmlns:xlink="http://www.w3.org/1999/xlink" content-type="dwc:verbatimCoordinates" xlink:type="simple">45.8395°N, 66.7391°W</named-content>, 23.VII.2007, R. P. Webster, mixed forest, u.v. light (1, RWC).</p><fig id="F1" position="float" orientation="portrait"><label>Map 1.</label><caption><p>Collection localities in New Brunswick, Canada of <italic><tp:taxon-name>Dineutus assimilis</tp:taxon-name></italic>.</p></caption><graphic xmlns:xlink="http://www.w3.org/1999/xlink" xlink:href="ZooKeys-179-001-g001.jpg" position="float" orientation="portrait" xlink:type="simple"/></fig></tp:treatment-sec><tp:treatment-sec sec-type="Collection and habitat data"><title>Collection and habitat data.</title><p>In New Brunswick, <italic><tp:taxon-name>Dineutus assimilis</tp:taxon-name></italic> was collected along pond margins with scattered emergent vegetation in black spruce (<italic><tp:taxon-name>Picea mariana</tp:taxon-name></italic> (Mill.) BSP) and tamarack (<italic><tp:taxon-name>Larix laricina</tp:taxon-name></italic> (Du Roi) Koch.) bogs, in a small pond in a <italic><tp:taxon-name>Carex</tp:taxon-name></italic> marsh, and in a small pond on the margin of a red oak (<italic><tp:taxon-name>Quercus rubra</tp:taxon-name></italic> L.) and red maple (<italic><tp:taxon-name>Acer rubrum</tp:taxon-name></italic> L.) forest. A few individuals were collected at ultraviolet light. Adults were captured during May, June, and July.</p></tp:treatment-sec><tp:treatment-sec sec-type="Distribution"><title>Distribution in Canada and Alaska.</title><p>BC, AB, SK, MB, ON, QC, <bold>NB</bold>, PE (<xref ref-type="bibr" rid="B18">Roughley 1991</xref>).</p></tp:treatment-sec><ref-list><ref id="B18"><mixed-citation xmlns:xlink="http://www.w3.org/1999/xlink" xlink:type="simple"><person-group><name name-style="western"><surname>Roughley</surname><given-names>RE</given-names></name></person-group> (<year>1991</year>)<article-title> Family Gyrinidae; whirligig beetles.</article-title> In: <person-group><name name-style="western"><surname>Bousquet</surname><given-names>Y</given-names></name></person-group> (<role>Ed</role>). <issue-title>Checklist of beetles of Canada and Alaska.</issue-title><source>Publication 1861/E, Agriculture Canada, Research Branch, Ottawa, Ontario</source>: <fpage>72</fpage>-<lpage>73</lpage>.</mixed-citation></ref></ref-list></tp:taxon-treatment>
