# Supplementary material for: New Coleoptera records from New Brunswick, Canada: Gyrinidae, Carabidae, and Dytiscidae
Source: Zookeys. 2012 Apr 4;(179):1–10. doi: 10.3897/zookeys.179.2582 (PMC3337048; doi:10.3897/zookeys.179.2582)
Supplement: XML Treatment for Bembidion (Pseudoperyphus) rufotinctum [file zookeys.179.2582-treatment3.xml]

<!DOCTYPE tp:taxon-treatment
  PUBLIC "-//TaxonX//DTD Taxonomic Treatment Publishing DTD v0 20100105//EN" "tax-treatment-NSO.dtd">
<tp:taxon-treatment xmlns:tp="http://www.plazi.org/taxpub"><tp:treatment-meta><mixed-citation publication-type="journal"><person-group><name><surname>Webster</surname><given-names>Reginald P.</given-names></name><name><surname>DeMerchant</surname><given-names>Ian</given-names></name></person-group><article-title>New Coleoptera records from New Brunswick, Canada: Gyrinidae, Carabidae, and Dytiscidae</article-title><source>Zookeys</source><day>4</day><month>4</month><year>2012</year><volume>2012</volume><issue>179</issue><fpage>1</fpage><lpage>10</lpage><pub-id pub-id-type="doi">10.3897/zookeys.179.2582</pub-id></mixed-citation></tp:treatment-meta><tp:nomenclature><tp:taxon-name>
                            <tp:taxon-name-part taxon-name-part-type="genus">Bembidion</tp:taxon-name-part>
                            (<tp:taxon-name-part taxon-name-part-type="subgenus">Pseudoperyphus</tp:taxon-name-part>)
                            <tp:taxon-name-part taxon-name-part-type="species">rufotinctum</tp:taxon-name-part>
                        <object-id xmlns:xlink="http://www.w3.org/1999/xlink" xlink:type="simple">http://species-id.net/wiki/Bembidion_rufotinctum</object-id>
								</tp:taxon-name><tp:taxon-authority>Chaudoir, 1868**</tp:taxon-authority><xref ref-type="fig" rid="F3">Map 3</xref></tp:nomenclature><tp:treatment-sec sec-type="Material examined"><title>Material examined.</title><p><bold>New Brunswick, Carleton Co.</bold>, Jackson Falls, <named-content xmlns:xlink="http://www.w3.org/1999/xlink" content-type="dwc:verbatimCoordinates" xlink:type="simple">46.2257°N, 67.7437°W</named-content>, 12.IX.2009, 22.V.2010, R. P. Webster, river margin above waterfall, on exposed bedrock (23, CNC, NBM, RWC).</p><fig id="F3" position="float" orientation="portrait"><label>Map 3.</label><caption><p>Collection localities in New Brunswick, Canada of <italic><tp:taxon-name>Bembidion rufotinctum</tp:taxon-name></italic>.</p></caption><graphic xmlns:xlink="http://www.w3.org/1999/xlink" xlink:href="ZooKeys-179-001-g003.jpg" position="float" orientation="portrait" xlink:type="simple"/></fig></tp:treatment-sec><tp:treatment-sec sec-type="Collection and habitat data"><title>Collection and habitat data.</title><p><italic><tp:taxon-name>Bembidion rufotinctum</tp:taxon-name></italic> lives in cracks of emergent bedrock in river channels (<xref ref-type="bibr" rid="B5">Cooper 1976</xref>; <xref ref-type="bibr" rid="B6">Davidson 1981</xref>). A typical habitat for this species is illustrated by Maddison (2008; Fig. 1 D, p. 148). In New Brunswick, adults were collected during May and September by splashing exposed bed rock adjacent to fast-flowing water above a waterfall. It took 5–10 min. before the adults appeared on the exposed rock surfaces. The exposed bedrock at this site was similar to that illustrated by <xref ref-type="bibr" rid="B12">Maddison (2008)</xref>, although less extensive.</p></tp:treatment-sec><tp:treatment-sec sec-type="Distribution"><title>Distribution in Canada and Alaska.</title><p>QC, <bold>NB</bold> (<xref ref-type="bibr" rid="B2">Bousquet 1991</xref>; <xref ref-type="bibr" rid="B12">Maddison 2008</xref>). The closest localities of <italic><tp:taxon-name>Bembidion rufotinctum</tp:taxon-name></italic> to New Brunswick are in Quebec, Ste.-Raphaël, Bellechasse Co., on exposed bedrock near waterfalls along the Rivière du Sud (Webster, unpublished), and in New Hampshire (<xref ref-type="bibr" rid="B12">Maddison 2008</xref>). <italic><tp:taxon-name>Bembidion rufotinctum</tp:taxon-name></italic> has not yet been reported from Maine (<xref ref-type="bibr" rid="B13">Majka et al. 2011</xref>) but will undoubtedly be found in the state once appropriate habitats are sampled.</p></tp:treatment-sec><ref-list><ref id="B5"><mixed-citation xmlns:xlink="http://www.w3.org/1999/xlink" xlink:type="simple"><person-group><name name-style="western"><surname>Cooper</surname><given-names>KW</given-names></name></person-group> (<year>1976</year>)<article-title> Rediscovery of <italic>Bembidion rufotinctum</italic> Chaudoir, with extreme range and distributional records of <italic>Bembidion</italic> and the other Carabidae (Coleoptera).</article-title><source>Entomological News </source><volume>87</volume>: <fpage>159</fpage>-<lpage>166</lpage>.</mixed-citation></ref><ref id="B6"><mixed-citation xmlns:xlink="http://www.w3.org/1999/xlink" xlink:type="simple"><person-group><name name-style="western"><surname>Davidson</surname><given-names>R</given-names></name></person-group> (<year>1981</year>)<article-title> Note on the distribution and habitat of <italic>Bembidion (Pseudoperyphus) rufotinctum</italic> Chaudoir (Coleoptera: Carabidae) in Vermont, New Hampshire, and Virginia.</article-title><source>The Coleopterists Bulletin </source><volume>35</volume>: <fpage>127</fpage>-<lpage>128</lpage>.</mixed-citation></ref><ref id="B12"><mixed-citation xmlns:xlink="http://www.w3.org/1999/xlink" xlink:type="simple"><person-group><name name-style="western"><surname>Maddison</surname><given-names>DR</given-names></name></person-group> (<year>2008</year>)<article-title> Systematics of the North American beetle subgenus <italic>Pseudoperyphus</italic> (Coleoptera: Carabidae: <italic>Bembidion</italic>) based on morphological, chromosomal, and molecular data.</article-title><source>Annals of the Carnegie Museum </source><volume>77</volume> (<issue>1</issue>): <fpage>147</fpage>-<lpage>193</lpage>. doi: <ext-link ext-link-type="uri" xlink:href="http://dx.doi.org/10.2992/0097-4463-77.1.147" xlink:type="simple">10.2992/0097-4463-77.1.147</ext-link></mixed-citation></ref><ref id="B2"><mixed-citation xmlns:xlink="http://www.w3.org/1999/xlink" xlink:type="simple"><person-group><name name-style="western"><surname>Bousquet</surname><given-names>Y</given-names></name></person-group> (<year>1991</year>)<article-title> Family Carabidae; ground beetles.</article-title> In: <person-group><name name-style="western"><surname>Bousquet</surname><given-names>Y</given-names></name></person-group> (<role>Ed</role>). <issue-title>Checklist of beetles of Canada and Alaska.</issue-title><source>Publication 1861/E, Agriculture Canada, Research Branch, Ottawa, Ontario</source>: <fpage>8</fpage>-<lpage>60</lpage>.</mixed-citation></ref><ref id="B13"><mixed-citation xmlns:xlink="http://www.w3.org/1999/xlink" xlink:type="simple"><person-group><name name-style="western"><surname>Majka</surname><given-names>CG</given-names></name><name name-style="western"><surname>Chandler</surname><given-names>DS</given-names></name><name name-style="western"><surname>Donahue</surname><given-names>CP</given-names></name></person-group> (<year>2011</year>)<source> Checklist of the beetles of Maine, USA.</source><publisher-name>Empty Mirrors Press, Halifax</publisher-name>, <publisher-loc>Nova Scotia</publisher-loc>, <lpage>328</lpage> pp.</mixed-citation></ref></ref-list></tp:taxon-treatment>
