# Supplementary material for: New Coleoptera records from New Brunswick, Canada: Gyrinidae, Carabidae, and Dytiscidae
Source: Zookeys. 2012 Apr 4;(179):1–10. doi: 10.3897/zookeys.179.2582 (PMC3337048; doi:10.3897/zookeys.179.2582)
Supplement: XML Treatment for Harpalus (Harpalus) opacipennis [file zookeys.179.2582-treatment4.xml]

<!DOCTYPE tp:taxon-treatment
  PUBLIC "-//TaxonX//DTD Taxonomic Treatment Publishing DTD v0 20100105//EN" "tax-treatment-NSO.dtd">
<tp:taxon-treatment xmlns:tp="http://www.plazi.org/taxpub"><tp:treatment-meta><mixed-citation publication-type="journal"><person-group><name><surname>Webster</surname><given-names>Reginald P.</given-names></name><name><surname>DeMerchant</surname><given-names>Ian</given-names></name></person-group><article-title>New Coleoptera records from New Brunswick, Canada: Gyrinidae, Carabidae, and Dytiscidae</article-title><source>Zookeys</source><day>4</day><month>4</month><year>2012</year><volume>2012</volume><issue>179</issue><fpage>1</fpage><lpage>10</lpage><pub-id pub-id-type="doi">10.3897/zookeys.179.2582</pub-id></mixed-citation></tp:treatment-meta><tp:nomenclature><tp:taxon-name>
                            <tp:taxon-name-part taxon-name-part-type="genus">Harpalus</tp:taxon-name-part>
                            (<tp:taxon-name-part taxon-name-part-type="subgenus">Harpalus</tp:taxon-name-part>)
                            <tp:taxon-name-part taxon-name-part-type="species">opacipennis</tp:taxon-name-part>
                        <object-id xmlns:xlink="http://www.w3.org/1999/xlink" xlink:type="simple">http://species-id.net/wiki/Harpalus_opacipennis</object-id>
								</tp:taxon-name><tp:taxon-authority>(Haldeman, 1843)**</tp:taxon-authority><xref ref-type="fig" rid="F4">Map 4</xref></tp:nomenclature><tp:treatment-sec sec-type="Material examined"><title>Material examined.</title><p><bold>New Brunswick, York Co.</bold>, Queensbury, 12.VIII.1998, (G. Gesner &amp; J. Sweeney) pitfall trap (2, AFC).</p><fig id="F4" position="float" orientation="portrait"><label>Map 4.</label><caption><p>Collection localities in New Brunswick, Canada of <italic><tp:taxon-name>Harpalus opacipennis</tp:taxon-name></italic>.</p></caption><graphic xmlns:xlink="http://www.w3.org/1999/xlink" xlink:href="ZooKeys-179-001-g004.jpg" position="float" orientation="portrait" xlink:type="simple"/></fig></tp:treatment-sec><tp:treatment-sec sec-type="Collection and habitat data"><title>Collection and habitat data.</title><p>There were no habitat data associated with the specimens. The site where adults were collected was a cone and seed orchard with dry meadow vegetation among trees. The two specimens were captured in a pitfall trap during August. This species is usually associated with dry habitats with sand or gravel soils with sparse vegetation, including gravel and sand pits, vacant fields, meadows, and clearings (<xref ref-type="bibr" rid="B11">Lindroth 1968</xref>; <xref ref-type="bibr" rid="B4">Bousquet 2010</xref>).</p></tp:treatment-sec><tp:treatment-sec sec-type="Distribution"><title>Distribution in Canada and Alaska.</title><p>AK, YK, NT, BC, AB, SK, MB, ON, QC, <bold>NB</bold> (<xref ref-type="bibr" rid="B2">Bousquet 1991</xref>).</p></tp:treatment-sec><ref-list><ref id="B11"><mixed-citation xmlns:xlink="http://www.w3.org/1999/xlink" xlink:type="simple"><person-group><name name-style="western"><surname>Lindroth</surname><given-names>CH</given-names></name></person-group> (<year>1968</year>)<article-title> The ground-beetles (Carabidae, excl. Cicindelinae) of Canada and Alaska. Part 5.</article-title><source>Opuscula Entomologica Supplementum </source><volume>33</volume>: <fpage>649</fpage>-<lpage>944</lpage>.</mixed-citation></ref><ref id="B4"><mixed-citation xmlns:xlink="http://www.w3.org/1999/xlink" xlink:type="simple"><person-group><name name-style="western"><surname>Bousquet</surname><given-names>Y</given-names></name></person-group> (<year>2010</year>)<source> Illustrated identification guide to adults and larvae of northeastern North American ground beetles (Coleoptera: Carabidae).</source><publisher-name>Pensoft, Sofia, Bulgaria; Moscow</publisher-name>, <publisher-loc>Russia</publisher-loc>, <lpage>562</lpage> pp.</mixed-citation></ref><ref id="B2"><mixed-citation xmlns:xlink="http://www.w3.org/1999/xlink" xlink:type="simple"><person-group><name name-style="western"><surname>Bousquet</surname><given-names>Y</given-names></name></person-group> (<year>1991</year>)<article-title> Family Carabidae; ground beetles.</article-title> In: <person-group><name name-style="western"><surname>Bousquet</surname><given-names>Y</given-names></name></person-group> (<role>Ed</role>). <issue-title>Checklist of beetles of Canada and Alaska.</issue-title><source>Publication 1861/E, Agriculture Canada, Research Branch, Ottawa, Ontario</source>: <fpage>8</fpage>-<lpage>60</lpage>.</mixed-citation></ref></ref-list></tp:taxon-treatment>
