# Supplementary material for: New Coleoptera records from New Brunswick, Canada: Gyrinidae, Carabidae, and Dytiscidae
Source: Zookeys. 2012 Apr 4;(179):1–10. doi: 10.3897/zookeys.179.2582 (PMC3337048; doi:10.3897/zookeys.179.2582)
Supplement: XML Treatment for Pterostichus (Melanius) castor [file zookeys.179.2582-treatment5.xml]

<!DOCTYPE tp:taxon-treatment
  PUBLIC "-//TaxonX//DTD Taxonomic Treatment Publishing DTD v0 20100105//EN" "tax-treatment-NSO.dtd">
<tp:taxon-treatment xmlns:tp="http://www.plazi.org/taxpub"><tp:treatment-meta><mixed-citation publication-type="journal"><person-group><name><surname>Webster</surname><given-names>Reginald P.</given-names></name><name><surname>DeMerchant</surname><given-names>Ian</given-names></name></person-group><article-title>New Coleoptera records from New Brunswick, Canada: Gyrinidae, Carabidae, and Dytiscidae</article-title><source>Zookeys</source><day>4</day><month>4</month><year>2012</year><volume>2012</volume><issue>179</issue><fpage>1</fpage><lpage>10</lpage><pub-id pub-id-type="doi">10.3897/zookeys.179.2582</pub-id></mixed-citation></tp:treatment-meta><tp:nomenclature><tp:taxon-name>
                            <tp:taxon-name-part taxon-name-part-type="genus">Pterostichus</tp:taxon-name-part>
                            (<tp:taxon-name-part taxon-name-part-type="subgenus">Melanius</tp:taxon-name-part>)
                            <tp:taxon-name-part taxon-name-part-type="species">castor</tp:taxon-name-part>
                        <object-id xmlns:xlink="http://www.w3.org/1999/xlink" xlink:type="simple">http://species-id.net/wiki/Pterostichus_castor</object-id>
								</tp:taxon-name><tp:taxon-authority>Goulet &amp; Bousquet, 1983**</tp:taxon-authority><xref ref-type="fig" rid="F5">Map 5</xref></tp:nomenclature><tp:treatment-sec sec-type="Material examined"><title>Material examined.</title><p><bold>New Brunswick, York Co.</bold>, Fredericton, <named-content xmlns:xlink="http://www.w3.org/1999/xlink" content-type="dwc:verbatimCoordinates" xlink:type="simple">45.9361°N, 66.6747°W</named-content>, 17.VIII.2009, R. Webster, D. McAlpine &amp; G. Forbes, beaver lodge, within wall of lodge (one adult was teneral) (2, NBM, RWC); Charters Settlement, <named-content xmlns:xlink="http://www.w3.org/1999/xlink" content-type="dwc:verbatimCoordinates" xlink:type="simple">45.8456°N, 66.7267°W</named-content>, 1.V.2010, R. P. Webster, beaver lodge, under large branches on surface of lodge (10, NBM, RWC).</p><fig id="F5" position="float" orientation="portrait"><label>Map 5.</label><caption><p>Collection localities in New Brunswick, Canada of <italic><tp:taxon-name>Pterostichus castor</tp:taxon-name></italic>.</p></caption><graphic xmlns:xlink="http://www.w3.org/1999/xlink" xlink:href="ZooKeys-179-001-g005.jpg" position="float" orientation="portrait" xlink:type="simple"/></fig></tp:treatment-sec><tp:treatment-sec sec-type="Collection and habitat data"><title>Collection and habitat data.</title><p>Specimens collected in early May were found under large branches on the surface of an North American beaver (<italic><tp:taxon-name>Castor canadensis</tp:taxon-name></italic> Kuhl.) lodge, on the southwest-facing side of the lodge, on a sunny, warm day. Adults were common (over 20 observed), and one mating pair was observed, suggesting that adults may move to the surface of the lodge during the spring for mating. <italic><tp:taxon-name>Pterostichus castor</tp:taxon-name></italic> lives exclusively in inhabited or recently deserted beaver lodges or houses (<xref ref-type="bibr" rid="B7">Goulet and Bousquet 1983</xref>; <xref ref-type="bibr" rid="B3">Bousquet 1998</xref>; <xref ref-type="bibr" rid="B8">Larochelle and Larivière 2003</xref>).</p></tp:treatment-sec><tp:treatment-sec sec-type="Distribution"><title>Distribution in Canada and Alaska.</title><p>ON, QC, <bold>NB</bold> (Bouquet 1991).</p></tp:treatment-sec><ref-list><ref id="B7"><mixed-citation xmlns:xlink="http://www.w3.org/1999/xlink" xlink:type="simple"><person-group><name name-style="western"><surname>Goulet</surname><given-names>H</given-names></name><name name-style="western"><surname>Bousquet</surname><given-names>Y</given-names></name></person-group> (<year>1983</year>)<article-title> Description of a new <italic>Pterostichus</italic> (Coleoptera: Carabidae) from beaver houses in eastern North America.</article-title><source>The Canadian Entomologist </source><volume>115</volume>: <fpage>281</fpage>-<lpage>286</lpage>. doi: <ext-link ext-link-type="uri" xlink:href="http://dx.doi.org/10.4039/Ent115281-3" xlink:type="simple">10.4039/Ent115281-3</ext-link></mixed-citation></ref><ref id="B3"><mixed-citation xmlns:xlink="http://www.w3.org/1999/xlink" xlink:type="simple"><person-group><name name-style="western"><surname>Bousquet</surname><given-names>Y</given-names></name></person-group> (<year>1998</year>)<source> Les Pterostichini (Coleoptera: Carabidae) du Québec: tableau de détermination des adults, réparition géographique et habitat. Fabreries 22 [1997]: 94–112.</source></mixed-citation></ref><ref id="B8"><mixed-citation xmlns:xlink="http://www.w3.org/1999/xlink" xlink:type="simple"><person-group><name name-style="western"><surname>Larochelle</surname><given-names>A</given-names></name><name name-style="western"><surname>Larivière</surname><given-names>M-C</given-names></name></person-group> (<year>2003</year>)<source> A natural history of the ground beetles (Coleoptera: Carabidae) of America north of Mexico. Pensoft Series Faunistica No. 27.</source><publisher-name>Pensoft, Sofia, Bulgaria; Moscow</publisher-name>, <publisher-loc>Russia</publisher-loc>, <lpage>583</lpage> pp.</mixed-citation></ref></ref-list></tp:taxon-treatment>
