# Supplementary material for: New Coleoptera records from New Brunswick, Canada: Gyrinidae, Carabidae, and Dytiscidae
Source: Zookeys. 2012 Apr 4;(179):1–10. doi: 10.3897/zookeys.179.2582 (PMC3337048; doi:10.3897/zookeys.179.2582)
Supplement: XML Treatment for Liodessus noviaffinis [file zookeys.179.2582-treatment7.xml]

<!DOCTYPE tp:taxon-treatment
  PUBLIC "-//TaxonX//DTD Taxonomic Treatment Publishing DTD v0 20100105//EN" "tax-treatment-NSO.dtd">
<tp:taxon-treatment xmlns:tp="http://www.plazi.org/taxpub"><tp:treatment-meta><mixed-citation publication-type="journal"><person-group><name><surname>Webster</surname><given-names>Reginald P.</given-names></name><name><surname>DeMerchant</surname><given-names>Ian</given-names></name></person-group><article-title>New Coleoptera records from New Brunswick, Canada: Gyrinidae, Carabidae, and Dytiscidae</article-title><source>Zookeys</source><day>4</day><month>4</month><year>2012</year><volume>2012</volume><issue>179</issue><fpage>1</fpage><lpage>10</lpage><pub-id pub-id-type="doi">10.3897/zookeys.179.2582</pub-id></mixed-citation></tp:treatment-meta><tp:nomenclature><tp:taxon-name>
                            <tp:taxon-name-part taxon-name-part-type="genus">Liodessus</tp:taxon-name-part>
                            <tp:taxon-name-part taxon-name-part-type="species">noviaffinis</tp:taxon-name-part>
                        <object-id xmlns:xlink="http://www.w3.org/1999/xlink" xlink:type="simple">http://species-id.net/wiki/Liodessus_noviaffinis</object-id>
								</tp:taxon-name><tp:taxon-authority>Miller, 1998</tp:taxon-authority><xref ref-type="fig" rid="F7">Map 7</xref></tp:nomenclature><tp:treatment-sec sec-type="Material examined"><title>Material examined.</title><p><bold>New Brunswick, Saint John Co.</bold>, <named-content xmlns:xlink="http://www.w3.org/1999/xlink" content-type="dwc:verbatimCoordinates" xlink:type="simple">45.1182°N, 67.3790°W</named-content>, 28.V.2010, R. P. Webster, salt marsh, saline tidal pond (23, NBM, RWC).<!--PageBreak--></p><fig id="F7" position="float" orientation="portrait"><label>Map 7.</label><caption><p>Collection localities in New Brunswick, Canada of <italic><tp:taxon-name>Liodessus noviaffinis</tp:taxon-name></italic>.</p></caption><graphic xmlns:xlink="http://www.w3.org/1999/xlink" xlink:href="ZooKeys-179-001-g007.jpg" position="float" orientation="portrait" xlink:type="simple"/></fig></tp:treatment-sec><tp:treatment-sec sec-type="Collection and habitat data"><title>Collection and habitat data.</title><p><xref ref-type="bibr" rid="B15">Miller (1998)</xref> reported that this species occurs in coastal ponds and may be somewhat halophilic. The specimens from New Brunswick were collected during late May from saline tidal ponds and pools near the margin of a salt marsh. Adults were abundant, along with numerous salt marsh mosquito larvae.</p></tp:treatment-sec><tp:treatment-sec sec-type="Distribution"><title>Distribution in Canada and Alaska.</title><p><bold>NB</bold>, NS (<xref ref-type="bibr" rid="B9">Larson et al. 2000</xref>). The determination was based on dissected individuals. This species was previously known from Canada from coastal habitats on Cape Breton Island, Nova Scotia (<xref ref-type="bibr" rid="B9">Larson et al. 2000</xref>).</p></tp:treatment-sec><ref-list><ref id="B15"><mixed-citation xmlns:xlink="http://www.w3.org/1999/xlink" xlink:type="simple"><person-group><name name-style="western"><surname>Miller</surname><given-names>KB</given-names></name></person-group> (<year>1998</year>)<article-title> Revision of the Nearctic <italic>Liodessus affinis</italic> (Say 1823) species group (Coleoptera: Dytiscidae, Hydroporinae, Bidessini).</article-title><source>Entomologica Scandinavica </source><volume>29</volume>: <fpage>281</fpage>-<lpage>314</lpage>. doi: <ext-link ext-link-type="uri" xlink:href="http://dx.doi.org/10.1163/187631298X00113" xlink:type="simple">10.1163/187631298X00113</ext-link></mixed-citation></ref><ref id="B9"><mixed-citation xmlns:xlink="http://www.w3.org/1999/xlink" xlink:type="simple"><person-group><name name-style="western"><surname>Larson</surname><given-names>DJ</given-names></name><name name-style="western"><surname>Alarie</surname><given-names>Y</given-names></name><name name-style="western"><surname>Roughley</surname><given-names>RE</given-names></name></person-group> (<year>2000</year>)<source> Predaceous diving beetles (Coleoptera: Dytiscidae) of the nearctic region, with emphasis on the fauna of Canada and Alaska.</source><publisher-name>Monographs in Biodiversity, NRC Press, Ottawa</publisher-name>, <publisher-loc>Ontario</publisher-loc>, <lpage>982</lpage> pp.</mixed-citation></ref></ref-list></tp:taxon-treatment>
